# Supplementary material for: eIF2α phosphorylation-ATF4 axis-mediated transcriptional reprogramming mitigates mitochondrial impairment during ER stress
Source: Mol Cells. 2025 Jan 3;48(2):100176. doi: 10.1016/j.mocell.2024.100176 (PMC11786836; doi:10.1016/j.mocell.2024.100176)
Supplement: Supplementary file 2 — Supplementary material [file mmc2.xlsx]

## Sheet: qPCR primers
Table S1. List of primers for qPCR
Genes	Genebank accession no.	Species	Forward primer (5' to 3')	Reverse primer (5' to 3')	Usage
Asns	BC005552.1	Mouse	TACAACCACAAGGCGCTACA	AAGGGCCTGACTCCATAGGT	qPCR
Atf3	NM_007498.3	Mouse	GAGATGTCAGTCACCAAGTC	CAGTTTCTCTGACTCTTTCTGC	qPCR
Atf4	BC085169.1	Mouse	ATGGCCGGCTATGGATGAT	CGAAGTCAAACTCTTTCAGATCCATT	qPCR
Atf4	M86842.1	Human	ATGACCGAAATGAGCTTCCTG	GCTGGAGAACCCATGAGGT	qPCR
Chop	BC013718.1	Mouse	CTGCCTTTCACCTTGGAGAC	CGTTTCCTGGGGATGAGATA	qPCR
Drp1	NM_001025947.3	Mouse	TCACCCGGAGACCTCTCATT	TGCTTCAACTCCATTTTCTTCTCC	qPCR
Ero1α	AF489856.1	Mouse	GGGCCAAGTCATTAAAGGAA	TTTATCGCACCCAACACAGT	qPCR
Fis1	NM_001347504.1	Mouse	AGGCTCTAAAGTATGTGCGAGG	GGCCTTATCAATCAGGCGTTC	qPCR
Gadd34	NM_008654.2	Mouse	CCCGAGATTCCTCTAAAAGC	CCAGACAGCAAGGAAATGG	qPCR
Mff	XM_006496565.5	Mouse	ATGCCAGTGTGATAATGCAAGT	CTCGGCTCTCTTCGCTTTG	qPCR
Mfn1	NM_024200.5	Mouse	GTAGACAGCCCAGGTACAG	AACAAAGACATCAGCATCAAGG	qPCR
Mfn2	AY123975.1	Mouse	AGAGGCAGTTTGAGGAGTGC	ATGATGAGACGAACGGCCTC	qPCR
Mid49	NM_001009927.2	Mouse	AGCCCACGCCCATTCATTC	TGGAGCCCGTCGTAGAGAG	qPCR
Mid51	NM_001416096.1	Mouse	GGTGAGCGCAAAGGGAAGA	AATGCCCAACATAGCTGCTCC	qPCR
Ndufa9	NM_025358.3	Mouse	GGCCAGCTTACCTTTCTGGAA	GCCCAATAAGATTGATGACCACG	qPCR
Ndufs1	BC015300.1	Mouse	GTTTTGAGGCACCGCTGTTT	ACTACCGATGAGGGCCACTT	qPCR
Ndufs8	AY096002.1	Mouse	AGTGTATCTACTGTGGTT	TAGCTTCTCCTTGTTGTA	qPCR
Ndufv2	NM_028388.3	Mouse	GGCCTGTGTAAATGCACCGAT	CTTGGCCCTGGTTTGGGAA	qPCR
Nfe2l2/Nrf2	U20532.1	Mouse	ACATCCTTTGGAGGCAAGAC	GCCTTCTCCTGTTCCTTCTG	qPCR
Nrf1	AF098077.1	Mouse	CGCAGCACCTTTGGAGAA	CCCGACCTGTGGAATACTTG	qPCR
Nrf2α	M74515.1	Mouse	CTCCCGCTACACCGACTAC	TCTGACCATTGTTTCCTGTTCTG	qPCR
Opa1	NM_001403172.1	Mouse	ACAGCAAATTCAAGAGCACGA	TTGCGCTTCTGTTGGGCAT	qPCR
Pgc1α	AF049330.1	Mouse	ATCTGACCACAAACGATGACCCT	GAGGCATCTTTGAAGTCTAGTTGTCTA	qPCR
Polg1	AB121698.1	Mouse	GTGGTGGGGCACAATGTTTC	ACTGCTGGGTCTTGTGCTTT	qPCR
Polg2	NM_015810.2	Mouse	CTGGTTGCGTCATCGGCTTC	TGCTTCCCTTGCGTCCCAAT	qPCR
Ptgs2	NM_011198.5	Mouse	GGGAGTCTGGAACATTGTGAA	GTGCACATTGTAAGTAGGTGGACT	qPCR
Sars	NM_011319.3	Mouse	ACTGGTGAAGCCACGCAATAAAGC	ACCCAGCAGAGACAAGGTTCAAGT	qPCR
Sdha	NM_023281.1	Mouse	GCTCCTGCCTCTGTGGTTGA	AGCAACACCGATGAGCCTG	qPCR
Sdhb	BC051934.1	Mouse	ACCCCTTCTCTGTCTACCG	AATGCTCGCTTCTCCTTGTAG	qPCR
Tfam	U63858.1	Mouse	ATTCCGAAGTGTTTTTCCAGCA	TCTGAAAGTTTTGCATCTGGGT	qPCR
Uqcrc2	BC003423.1	Mouse	AAAGTTGCCCCGAAGGTTAAA	GAGCATAGTTTTCCAGAGAAGCA	qPCR
Wars2	NM_027462.5	Mouse	GGCACTTCACAAAGGACCC	ATTTCCCAGGTGGAGGATTC	qPCR
β-actin	NM_007393.5	Mouse	GATCTGGCACCACACCTTCT	GGGGTGTTGAAGGTCTCAAA	qPCR
Cytochrome b/mt-cytb	PP914158.1	Mouse	CCACTTCATCTTACCATTTA	ATCTGCATCTGAGTTTAATC	qPCR
mt-16s rRNA	LC552923.1	Mouse	CCGCAAGGGAAAGATGAAAGA	TCGTTTGGTTTCGGGGTTTC	qPCR
Hexokinase 2/Hk2	Y11668.1	Mouse	GCCAGCCTCTCCTGATTT	GGGAACACAAAAGACCTCTTCTGG	qPCR
