# Supplementary material for: eIF2α phosphorylation-ATF4 axis-mediated transcriptional reprogramming mitigates mitochondrial impairment during ER stress
Source: Mol Cells. 2025 Jan 3;48(2):100176. doi: 10.1016/j.mocell.2024.100176 (PMC11786836; doi:10.1016/j.mocell.2024.100176)
Supplement: Supplementary file 3 — Supplementary material [file mmc3.xlsx]

## Sheet: Antibodies
Table S2. List of antibodies
Items	Company	Catalog number	Usage
anti-AMPK	Cell Signaling Technology	2532	WB
anti-ATF4	Proteintech	10835-1-AP	WB
anti-CHOP	Cell Signaling Technology	2895S	WB
anti-DRP1	BD Bioscience	611112	WB
anti-eIF2α	Santa Cruz Biotechnology	sc-133132	WB
anti-FIS1	Proteintech	10956-1-AP	WB
anti-GFP	Santa Cruz Biotechnology	sc-9996	WB
anti-MFN2	Cell Signaling Technology	11925	WB
anti-NDUFA9	Abcam	ab-14713	WB
anti-NDUFS1	Proteintech	12444-1-AP	WB
anti-NDUFS8	Santa Cruz Biotechnology	sc-515527	WB
anti-NDUFV2	Proteintech	15301-1-AP	WB
anti-Nrf2/NFE2L2	Invitrogen	27882	WB
anti-PGC1α	Novus Biological	NBP1-04676	WB
anti-phospho-AMPKα (Thr172)	Cell Signaling Technology	2535	WB
anti-phospho-DRP1 (Ser637)	Biorbyt	orb127984	WB
anti-phospho-eIF2α (Ser51)	Abcam	ab32157	WB
anti-SDHA	Abcam	ab14715	WB
anti-SDHB	Proteintech	67600-1-Ig	WB
anti-TFAM	Cell Signaling Technology	8076S	WB
anti-β-actin	Sigma-Aldrich	A5441	WB
